# Supplementary material for: Myocardial Injury Complicated by Systolic Dysfunction in a COVID-19-Positive Dog
Source: Animals (Basel). 2021 Dec 8;11(12):3506. doi: 10.3390/ani11123506 (PMC8697878; doi:10.3390/ani11123506)
Supplement: Supplementary file 1 [file animals-11-03506-s001.zip]

Archive with 4 entries (4 files):
- Video S1.avi
- Video S2.avi
- Video S3.avi
- Video S4.avi
